# Supplementary material for: Long-Term Evaluation of Retinal Morphology and Function in Rosa26-Cas9 Knock-In Mice
Source: Int J Mol Sci. 2023 Mar 8;24(6):5186. doi: 10.3390/ijms24065186 (PMC10049241; doi:10.3390/ijms24065186)
Supplement: Supplementary file 1 [file ijms-24-05186-s001.zip]

Archive with 1 entries (1 files):
- ijms-2182490-supplementary.pdf
